# Supplementary material for: Electronic charts do not facilitate the recognition of patient hazards by advanced medical students: A randomized controlled study
Source: PLoS One. 2020 Mar 26;15(3):e0230522. doi: 10.1371/journal.pone.0230522 (PMC7098576; doi:10.1371/journal.pone.0230522)
Supplement: S1 Dataset — (XLSX) [file pone.0230522.s001.xlsx]

## Sheet: Auswertung_Studenten_Bes
Gruppe Papier oder Meona zuerst	Gruppe Diabetes oder OGI zuerst	Codierung	Prä_02_Geschlecht	Prä_02_Alter_Jahre	Prä_02_Fachsemester	Prä_03_Berufsausbildung	Prä_03_Berufsausbildung_Art	Prä_04_Kurvenvisite	Prä_04_Kurvenvisite_häufigkeit	Prä_04_Kurvenvisite_selbst_geführt	Prä_04_Kurvenvistite_Famulatur	Prä_04_Kurvenvisite_Wochenpraktikum	Prä_04_Kurvenvisite_Andere	Prä_05_Kontakt_EPA	Prä_05_Kontakt_EPA_zugesehen	Prä_05_Kontakt_EPA_gearbeitet	Prä_05_Kontakt_EPA_Famulatur_wo	Prä_05_Kontakt_EPA_WPrakt_wo	Prä_05_Kontakt_EPA_Andere_wo	Prä_05_Name_Kurve	Prä_05_Name_Kurve_Andere	Prä_06_Schulung_Meona	Prä_07_Einträge_patientenakte	Prä_07_Einträge_häufigkeit	Prä_08_Profti_Arzt	Prä_08_Profit_Pflege	Prä_08_Profit_weitere	Prä_08_Profit_Patient	Prä_09_Profit_Student_Global	Prä_09_Profit_Student_Integration	Prä_09_Profit_Student_FachW	Prä_09_Profit_Student_MgmtS	Prä_10_Bedenken	Prä_10_welche_Bedenken	Prä_11_Hemmschwelle	Prä_11_Hemmschwelle_Warum	Prä_12_EPA_förderlich	Prä_12_EPA_warum_hinderlich	Profit_Arzt	Po02_Profit_Pflege	Po02_Profit_WeitereGruppen	Po02_Profit_Patient	Po03_Profit_Student_Global	Po03_Profit_Student_Integration	Po03_Profit_Student_FWissen	Po03_Profit_Student_MgmtS	Po04_Bedenken_elektrKurve	Po04_Bedenken_Welche	Po05_Hemschwelle
		AALJ24	Männlich	26	9	Ja	Rettungsassistent	Ja	1		Nein	Nein	Beruf	Ja								Nein											Nein				eher förderlich		4	4	4	3	3	4	2	3	Nein		Nein
P	O	ABAM17														> 1 Woche dabei zugesehen		zu viel		Weiß nicht mehr		Nein	Ja	>20 Einträge	4	4	4	5	3	4	3	4	Vielleicht		Nein		eher förderlich		3	3	4	2	3	3	2	3	Nein		Nein
		AFNO08	Weiblich	24	9	Nein		Ja			Ja	Nein		Nein	1-5 mal dabei zugesehen		UKT Tübingen					Nein	Nein		5	5	5	4	5	5	4	5	Nein		ja		förderlich		5	5	5	5	5	5	4	5	Nein		Nein
M	D	AHAM28	Männlich	28	9	Nein		Nein			Nein	Nein		Ja								Nein	Ja	11-20 Einträge	3	4	4	2	5	5	4	5	Nein		Nein		förderlich		4	5	5	4	5	5	4	5	Vielleicht	Datenschutz; umständlicher	ja
M	O	AKAA12													1-5 mal dabei zugesehen		UKT-Kordiologie	UKT-Chirugie				Nein	Ja	1-5 Einträge	4	4	4	3	1	1	1	1	Ja		Nein		eher förderlich		4	4	4	3	3	3	3	3	Nein		Nein
P	O	AKLJ30	Weiblich	25		Nein		Nein	5		Ja	Nein		Ja	6 - 10 mal dabei zugesehen	1-5 mal dabei zugesehen	EVK Mettmann			Weiß nicht mehr		Nein	Ja	6-10 Einträge	4	4	4	0	4	4	2	3	Nein		Nein		förderlich		4	4	4	1	3	4	1	3	Nein		Nein
		AMBN05	Männlich	26	9	Nein		Ja	12		Ja	Nein		Ja		6 - 10 mal dabei zugesehen	Berlin	Tübingen		Weiß nicht mehr		Nein	Ja	1-5 Einträge	5	3	4	5	4	4	3	4	Ja	?	Nein		förderlich		3	3	3	2	4	4	5	5	Vielleicht	Daten überschreiben, weil dum	Nein
M	O	ASAA23	Weiblich	25	9	Nein		Ja	10		Ja	Nein		Nein
		ATOJ05													1-5 mal dabei zugesehen		Helios-Klinik			Weiß nicht mehr		Nein	Nein		4	4	3	2	3	4	2	4	Vielleicht	Angst wegen Fehlern	ja	Direkte Konsequenzen, Unübersichtlichkeit	förderlich		4	4	3	4	3	4	4	4	Vielleicht		ja
P	D	BBOF02	Männlich	24	9	Nein		Ja	3		Ja	Nein		Ja	6 - 10 mal dabei zugesehen	1-5 mal dabei zugesehen	UKT					Nein	Nein		4	4		2	5	3	2	4	Nein		Nein		förderlich		4	4	5	2	5	5	1	4	Nein		Nein
M	D	BGID04	Weiblich	24	9	Nein		Ja	5		Ja	Nein		Nein		> 1 Woche dabei zugesehen	UKT			Meona		Ja	Ja	>20 Einträge	3	4	4	1	4	5	1	4	Nein		Nein		förderlich		4	2	3	1	4	5	0	4	Nein		Nein
P	D	BHOF26	Männlich	23	9	Ja	Rettungssanitäter	Nein			Nein	Nein			1-5 mal dabei zugesehen		Klinikum Kempten			Weiß nicht mehr		Nein	Ja	>20 Einträge	4	4	4	3	4	4	4	4	Vielleicht	Datensicherheit	ja	Datenschutz	eher förderlich		4	4	3	3	3	4	3	4	Ja	Datenschutz	Nein
M	D	BKAF21	Weiblich	27	9	Ja	Rettungsassistent	Nein			Nein	Nein		Nein								Nein	Nein		5	5	5	4	3	3	3	3	Nein		Nein		förderlich		5	5	5	4	3	4	3	4	Nein		Nein
M	O	BKAM08	Weiblich	23	9	Ja	Rettungssanitäter	Ja	20		Ja	Nein		Nein								Nein	Nein																3	3	3	3	3	3	3	3	Ja	Pat. kommt zu kurz	ja
M	O	BLEM05	Weiblich	34	9	Ja	Krankenpflege	Nein			Nein	Nein		Ja
P	D	BMOM12	Weiblich	31	9	Nein		Nein			Nein	Nein		Nein								Nein	Ja	11-20 Einträge	5	2	2	4	5	4	2	4	Nein		Nein		förderlich		5	3	3	4	4	3	2	5	Nein		Nein
		BNOJ15																				Nein	Nein		2	2	3	0	2	3	1	4	Ja	Datenschutz, Zeitaufwand, BackUp	Keine Angabe		förderlich		1	1	3	0	1	1	2	2	Ja	Übersichtlichkeit; Datenschut	ja
P	D	BSAN28	Männlich	25	9	Nein		Nein			Nein	Ja		Ja		> 1 Woche dabei zugesehen			Job	Andere	SAP	Nein	Nein		5	5	5	5	5	5	3	5	Nein		Nein		förderlich		4	4	4	4	4	4	4	5	Nein		Nein
P	O	BSOM11	Männlich	31	9	Ja	Krankenpflege	Nein			Nein	Nein		Nein		6 - 10 mal dabei zugesehen			Nebenjob	Andere	ISH, TIS	Nein	Nein		5	4	5	3	5	3	2	4	Nein		Nein		förderlich		5	3	4	0	5	3	4	5	Nein		Nein
M	D	BUIA06	Weiblich	29	9	Ja	Krankenpflege	Ja	20		Ja	Nein		Nein	1-5 mal dabei zugesehen	1-5 mal dabei zugesehen	BG, Crona			Weiß nicht mehr		Nein	Nein		5	5	5	2	2	2	2	2	Ja		ja	irreversibel?	eher förderlich		4	4	4	4	3	3	3	3	Vielleicht		Nein
		BWUO29													> 1 Woche dabei zugesehen		HA Praxis			Weiß nicht mehr		Nein	Nein		3	3	2	3	4	4	3	3	Nein		Nein		eher förderlich		4	3	2	3	4	4	2	3	Nein		Nein
M	D	CBOM14	Weiblich	25	9	Ja	Rettungssanitäter	Ja	30		Ja	Nein		Ja	> 1 Woche dabei zugesehen	> 1 Woche dabei zugesehen	Crona, UKT			Weiß nicht mehr		Nein	Ja	>20 Einträge	5	5	4	4	4	4	4	4	Nein		Nein		förderlich		5	4	4	3	4	4	4	4	Nein		Nein
		CBRJ07	Weiblich	26	9	Ja	Rettungsassistent	Nein			Nein	Ja		Nein	6 - 10 mal dabei zugesehen		Maho Stuttgart			Weiß nicht mehr		Nein			5	5	5	5	5	5	5	5	Nein		ja	mögl. Fehler nicht korrigierbar	förderlich		5	5	5	5	5	5	4	5	Nein		Nein
M	O	CBRO15																				Nein	Nein		4	4	3	4	3	3	4	4	Nein		Nein		eher förderlich		4	4	3	3	3	3	4	4	Nein		Nein
M	O	CCOS22	Männlich	26	9	Nein		Nein			Nein	Nein		Nein	1-5 mal dabei zugesehen		Chrona			Weiß nicht mehr		Nein	Ja	11-20 Einträge	3	3	3	1	1	1	1	1	Nein		Nein		eher förderlich		3	3	3	2	3	2	1	2	Ja	Überblick anfangs schwer	Nein
P	D	CKAN27	Weiblich	26	9	Ja	Rettungsassistent	Nein			Nein	Nein		Nein			SHB Völklingen					Nein	Ja	6-10 Einträge	3	4	1	1	3	3	3	3	Vielleicht	Datenschutz	ja		eher förderlich		4	4	3	2	4	4	3	4	Vielleicht	Datenschutz	Nein
		CNNN10	Weiblich	24	9	Nein		Ja			Ja	Nein		Ja	1-5 mal dabei zugesehen	1-5 mal dabei zugesehen	Marienhospital, STR			Weiß nicht mehr		Nein	Ja	>20 Einträge	1	1	1	1	1	1	1	1	Ja	Benutzerunfreundlich, Unzuverlässig	Nein		förderlich		1	1	1	1	1	2	2	1	Ja	Zuverlässigkeit, dumme Kolleg	Nein
P	O	CRNM12	Weiblich	25	9	Nein		Ja	20	0	Ja	Nein		Nein		6 - 10 mal dabei zugesehen			Nebenjob	Weiß nicht mehr		Nein	Ja	>20 Einträge	5	5	5	5	5	5	5	5	Nein		Nein		förderlich		5	5	5	5	5	5	5	5	Vielleicht	Unübersichtlichkeit;Risiko et	Nein
P	D	CSAA04	Weiblich	24	9	Nein		Ja	12	0	Ja	Ja		Ja	> 1 Woche dabei zugesehen	> 1 Woche dabei zugesehen	Lehrkrankenhaus Rege	UKT				Nein	Ja	1-5 Einträge	5	5	4	5	4	3	2	4	Nein		ja	Doku nicht bei Patient	eher förderlich		5	5	4	5	4	5	3	4	Vielleicht	unpraktischer Arbeitsablauf	Vielleicht
M	D	CSAJ05	Männlich	24	9	Nein		Nein			Nein	Ja		Ja	> 1 Woche dabei zugesehen		Psychiatrie			Meona		Nein	Nein		3	3	2	4	4	5	4	5	Nein		Nein		förderlich		4	4	4	5	5	5	5	4	Nein		Nein
M	O	CSEA03	Männlich	25	9	Ja	Rettungsassistent	Ja	40		Ja	Ja		Ja	> 1 Woche dabei zugesehen		Schweiz		Dr.Arbeit	Andere	Phönix	Nein	Ja	>20 Einträge	5	3	3	4	3	5	2	4	Nein		Nein		förderlich		4	1	3	4	4	4	2	5	Ja	Unübersichtlichkeit	ja
P	O	CSHS16	Männlich	25	9	Nein		Ja	5	0	Ja	Nein		Ja								Nein	Ja	6-10 Einträge	5	1	5	5	4	4	0	4	Nein		Vielleicht	Kann von jedem gelesen werden	eher förderlich		3	3	4		5	4	0	5	Ja	Nachvollziehbarkeit	ja
M	D	CSOO23	Weiblich	24	9	Ja	Rettungssanitäter	Nein			Nein	Nein		Ja								Nein	Ja	>20 Einträge	4	4	2	2	5	4	2	4	Ja	Datenschutz	Nein		Eher hinderlich	Zusammenarbeit/Kommunikation	4	4	3	4	5	5	5	4	Ja	Zeitaufwendig	Nein
M	D	CTAS08	Weiblich	22	9	Nein		Ja	20		Ja	Nein		Nein								Nein	Nein		3	3	3	3	2	2	2	2	Vielleicht	Datenschutz, Missbrauch, EDV-Probleme	Vielleicht		eher förderlich		2	4	4	2	4	4	4	3	Vielleicht	Übersehen v. Daten, Datenschu	Nein
P	O	CWHD08														1-5 mal dabei zugesehen		HNO		Weiß nicht mehr		Nein	Nein		4	3	1	3	4	3	2	4	Nein		Nein		eher förderlich		4	2	1	4	4	3	2	4	Nein		ja
M	D	DBIO20	Männlich	33	9	Ja	Rettungsassistent	Ja	1		Ja	Nein		Nein		> 1 Woche dabei zugesehen	Wels, Österreich		UKT			Nein	Nein	>20 Einträge	3	3	3	3	3	3	2	3	Ja	Elektronische Verfügbarkeit	Nein		keine Veränderung		3	3	3	3	3	3	4	2	Ja		Nein
M	O	DPEF13	Weiblich												0	0	0	0	1	0	0	0	0	0	0	1	0	0	0	0	0	0	0	1	0	0	0	0	1	0	0	0	0	0	1	0	0	0	0
M	O	DROF12	Männlich	24	9	Nein		Nein			Nein	Nein		Nein		6 - 10 mal dabei zugesehen	Reutlingen					Nein	Nein		4	4	4	3	3	3	3	3	Vielleicht		Vielleicht		keine Veränderung		4	4	4	4	4	2	4	4	Nein		Vielleicht
		DSAD09	Männlich	25	9	Ja	Rettungsassistent	Ja	20		Ja	Ja		Ja								Nein	Nein		4	5	4	3	3	4	4	4	Nein		Nein		eher förderlich		5	4	4	4	4	4	3	4	Nein		Nein
P	D	EBES27	Männlich	28	9	Ja	Krankenpflege	Ja	5	0	Ja	Nein	Ausbildung	Ja								Nein	Ja	6-10 Einträge	5	4	4	4	4	5	3	5	Nein		Nein		förderlich		5	5	4	3	4	4	3	4	Nein		Nein
M	O	EGOJ05	Weiblich	25	9	Nein		Ja	20		Ja	Ja		Ja	1-5 mal dabei zugesehen							Nein	Nein		5	5	4	4	4	4	4	4	Vielleicht		Vielleicht		keine Veränderung		5	5	5	5	5	5	5	5	Vielleicht		Vielleicht
P	D	EHLM20																		Weiß nicht mehr		Nein	Nein		4	4	4	1	3	3	3	3	Nein		Nein		keine Veränderung		3	3	3	2	2	3	2	3	Nein		Nein
M	D	EMUJ20	Weiblich	29	9	Ja		Ja	1		Nein	Ja		Ja	1-5 mal dabei zugesehen		Medizinische Klinik			Meona		Nein	Nein		5	5	5	2	5	5	5	5	Ja		Nein		förderlich		5	5	5	0	5	5	5	5	Ja		Nein
M	O	EUEJ27	Weiblich	24	9	Nein		Ja	5		Ja	Nein		Nein	1-5 mal dabei zugesehen		BGU Tü	Gyn Tü		Weiß nicht mehr		Nein	Nein		4	4	4	3	4	4	3	4	Nein		Nein		förderlich		4	4	4	4	4	4	3	4	Nein		Nein
		EWAN17	Männlich	25	9	Nein		Ja	10		Ja	Nein		Ja	> 1 Woche dabei zugesehen		Lehrkrankenhaus			Weiß nicht mehr		Nein	Ja	1-5 Einträge	5	5	5	4	5	5	5	5	Nein		Nein		förderlich		5	5	5	5	5	5	5	5	Nein		Nein
		FBAA05	Männlich	23	8	Nein		Ja	2		Ja	Nein		Nein
M	O	FEAO28	Weiblich	23	9	Ja		Nein			Nein	Nein		Nein	1-5 mal dabei zugesehen		RMK Winnenden			Weiß nicht mehr		Nein	Nein		4	4	3	2	4	4	3	3	Nein		Nein		eher förderlich		3	3	3	2	4	3	3	3	Vielleicht		Nein
		FTHJ01	Männlich	24	9	Nein		Ja	4		Ja	Nein		Ja								Nein	Nein		5	3		4	5	4	5	5	Vielleicht	Zeitaufwand durch Durchklicken	Nein		eher förderlich		3	3	3	5	4	3	3	4	Ja	zu viele Reiter	Nein
P	D	GEON19	Männlich	26	9	Nein		Ja	3	0	Ja	Ja		Ja								Nein	Ja	1-5 Einträge	3	3	4	2	3	2	2	3	Ja	Nachvollziehbarkeit,Stromausfall,Technik	ja	s.o	eher förderlich		4	4	4	4	4	4	3	4	Ja	Praxis fehlt;Sachen übersehen	ja
		GFPD14	Männlich	24	9	Nein		Ja	60		Ja	Nein		Ja	1 Woche dabei zugesehen	1-5 mal dabei zugesehen						Nein	Ja	1-5 Einträge	3	3	3	3	2	2	2	2	Nein		Nein		eher förderlich		3	4	2	3	1	2	3	3	Nein		Keine Angabe
P	D	GHAO15	Männlich	24	9	Nein		Ja	10	0	Ja	Ja		Ja								Nein	Ja	11-20 Einträge	5	5	5	3	4	4	4	4	Vielleicht		Vielleicht	Korrekturmöglichkeit	keine Veränderung		5	5	5	4	3	3	5	3	Vielleicht		ja
M	O	GKAJ30
		GMHJ23	Männlich	25	9	Ja	Rettungssanitäter	Ja	10		Ja	Nein		Nein
		GRAD18	Weiblich	26	10	Nein		Ja	100		Ja	Nein		Ja		1-5 mal dabei zugesehen	Innere	Psychatrie		Meona		Nein	Nein		5	5	5	5	5	4	3	5	Nein		Nein		förderlich		5	5	5	5	5	5	3	5	Nein		Nein
M	D	GTLM05	Männlich	24	9	Nein		Ja	10		Ja	Nein		Nein								Nein	Ja	>20 Einträge	4	4	4	2	4	4	4	4	Vielleicht		ja		eher förderlich	Umgang mit der Software	2	2	2	1	4	4	4	2	Ja	Umgang mit der Software	ja
M	O	HAÜA16	Weiblich	25	9	Nein		Ja	3		Ja	Nein		Ja	> 1 Woche dabei zugesehen				Nebenjob	Meona		Ja	Ja	>20 Einträge	4	3	3	4	4	4	3	5	Vielleicht		Vielleicht		eher förderlich		4	3	3	4	5	3	3	5	Vielleicht		Nein
		HBAJ19	Weiblich	23	9	Nein		Nein			Nein	Nein		Ja	1-5 mal dabei zugesehen			Anesthäsie, Orthopädie		Weiß nicht mehr		Nein	Ja	1-5 Einträge	4	2	2	4	3	2	3	4	Vielleicht		Vielleicht		eher förderlich		4	3	3	4	3	4	4	4	Vielleicht		Vielleicht
P	O	HBUS23	Weiblich	24	9	Nein		Ja	10	0	Nein	Ja		Nein		> 1 Woche dabei zugesehen			Job	Weiß nicht mehr		Nein	Ja	>20 Einträge	5	5	5	5	5	5	1	5	Nein		Nein		eher förderlich		5	5	5	1	1	4	3	5	Nein		Nein
		HBUS25	Weiblich	23	9	Nein		Nein			Nein	Nein		Ja
P	O	HELJ01	Männlich	33	9	Ja	Rettungsassistent	Ja			Ja	Nein		Ja	> 1 Woche dabei zugesehen	> 1 Woche dabei zugesehen			Promotionsarbeit	Andere	SAP	Nein	Nein		5	5	5	4	3	4	3	3	Nein		Nein		eher förderlich		5	5	4	3	4	4	4	4	Nein		Nein
P	O	HGES23	Weiblich	29	9	Nein		Ja	20	0	Ja	Ja		Nein	6 - 10 mal dabei zugesehen	1-5 mal dabei zugesehen	Neurologie Tübingen			Weiß nicht mehr		Nein	Ja	1-5 Einträge	4	4	4	4	4	4	4	4	Vielleicht		Nein		eher förderlich		4	4	4	4	4	4	4	4	Vielleicht		Nein
P	D	HHAM10													1-5 mal dabei zugesehen		Frankfurt			Weiß nicht mehr		Nein	Ja	>20 Einträge	4	5	4	4	3	4	3	4	Nein		Nein		eher förderlich		4	5	5	3	4	3	4	4	Ja	Übersichtlichkeit, E-Kurve le	ja
		HMLD08														1 Woche dabei zugesehen				Weiß nicht mehr		Nein	Nein		5	3	4	3	4	3	3	2	Nein		Nein		förderlich		4	3	3	5	3	3	2	4	Nein		Nein
P	O	HNHN03	Weiblich	24	9	Nein		Nein			Nein	Nein		Ja	> 1 Woche dabei zugesehen	> 1 Woche dabei zugesehen	Kardiologie, WST			Weiß nicht mehr		Nein	Ja	11-20 Einträge	3	5	4	3	3	2	0	3	Nein		Nein		eher förderlich		5	5	5	5	3	4	3	5	Nein		Nein
P	O	HRAM29	Männlich	23	9	Nein		Nein						Ja								Nein	Nein		4	3	3	2	4	4	4	3	Vielleicht		Keine Angabe		eher förderlich		4	4	3	4	4	4	4	4	Keine Angabe		Keine Angabe
P	O	HSFM17																				Nein	Ja	>20 Einträge	5	5	5	3	4	4	4	5	Nein		Nein		eher förderlich		4	4	4	3	5	4	4	5	Vielleicht	Anfängliche Schwierigkeiten	Nein
M	D	HWUA10	Weiblich			Nein		Ja			Ja	Nein			1-5 mal dabei zugesehen	1-5 mal dabei zugesehen			UKT Dr.arbeit	Weiß nicht mehr		Nein			4	3	3	4	4	2	4	3	Nein		Nein		eher förderlich		5	4	4	4	3	3	3	3	Nein		Nein
M	O	IAAJ28	Weiblich	34	9	Ja	Krankenpflege	Ja	60		Ja	Nein		Ja		> 1 Woche dabei zugesehen			NAZ Pflegehelfer	Meona		Ja	Ja	>20 Einträge	4	4	3	3	3	4	3	3	Nein		Nein		eher förderlich		4	4	4	4	3	4	4	4	Nein		Nein
P	O	IBUD29	Weiblich	23	9	Nein		Nein			Nein	Nein		Nein	1-5 mal dabei zugesehen	6 - 10 mal dabei zugesehen		Chirurgie	U-Kurse	Weiß nicht mehr		Nein	Nein		4	4	4	2	3	4	3	3	Keine Angabe		Vielleicht	ungewohnt	eher förderlich		4	3	3	3	4	5	4	5	Vielleicht	keine Routine ->Info.verlust	Vielleicht
P	O	IDCN05	Weiblich	28	9	Nein		Nein			Ja	Nein		Ja	> 1 Woche dabei zugesehen		UKT			Meona		Nein	Nein		3	4	4	4	5	5	5	5	Nein		Nein		förderlich		4	3	3	3	3	3	3	3	Nein		Nein
M	O	IENA29	Männlich	24	9	Nein		Ja	70		Ja	Nein	Pflegepraktikum	Ja	1-5 mal dabei zugesehen	> 1 Woche dabei zugesehen	UKT Dermatologie Chi		Hiwi Mikrobiologie	Andere	SAP	Nein	Ja	11-20 Einträge	4	4	4	4	4	4	3	4	Ja	Mangelnde Kentnis, zu unfähig	Nein		eher förderlich		5	4	4	4	4	4	4	4	Ja	Etwas übersehen	Nein
M	D	IGAN20																				Nein	Nein		5	4	4	4	5	4	3	2	Nein		Nein		eher förderlich		4	4	4	4	4	3	4	4	Ja	Eingewähnungsdauer, Systemaus	Nein
P	D	ISUO19	Weiblich		9	Ja		Nein			Nein	Nein		Nein								Nein	Nein		4	4	4	4					Nein		Nein		eher förderlich		4	4	4	4	4	3	3	4	Nein		Nein
		ITLS24	Männlich	25	9	Ja	Rettungsassistent	Nein				Nein				6 - 10 mal dabei zugesehen			Beruf UKT	Meona		Ja	Nein		4	4	4	3	3	3	3	3	Nein		Nein		förderlich		4	3	5	5	3	3	3	3	Nein		Nein
M	D	ITOS25													> 1 Woche dabei zugesehen		UKT			Meona		Nein	Ja	1-5 Einträge	5	5	3	5					Nein		Nein		förderlich		5	5	3	4	3	2	3	3	Nein		Nein
M	O	IVAJ13	Weiblich	23	9	Nein		Ja	5		Nein	Nein	Pflegepraktikum	Nein								Nein	Ja	11-20 Einträge	3	3	3	3	3	4	3	3	Nein		Nein		keine Veränderung		3	3	3	3	3	4	3	3	Nein		Nein
P	D	JAAJ05	Weiblich	22	9	Nein		Ja	40		Ja	Nein		Ja								Nein	Ja	11-20 Einträge	5	5	3	4	4	4	4	3	Vielleicht		ja	Löschen von Sachen	förderlich		5	5	4	3	5	5	4	5	Nein		Nein
		JHAS05	Männlich	24	9	Nein		Ja	8		Ja	Nein		Ja	1-5 mal dabei zugesehen		Praxis München			Weiß nicht mehr		Nein	Ja	1-5 Einträge	4	3	3	2	3	2	1	4	Nein		Nein		eher förderlich		3	5	4	2	2	2	3	3	Ja	Infos übersehen	Nein
		JHHJ12	Männlich	24	9	Ja	Informatik/Medizininformatik	Nein			Nein	Ja		Ja	6 - 10 mal dabei zugesehen		Finnland			Weiß nicht mehr		Nein	Ja	1-5 Einträge	5	4	4	2	3	5	4	4	Vielleicht		Nein		förderlich		5	3	4	2	5	5	4	5	Vielleicht	Wichtiges übersehen	Nein
M	O	JTEA06	Weiblich	23	9	Ja		Nein			Nein	Nein		Nein	1-5 mal dabei zugesehen			kA				Nein	Nein		4	4	4	4	4	4	4	4	Nein		Nein		keine Angabe		2	3	3		2	2	3	2	Vielleicht	Überdorferung w. Ünübersich	Nein
M	O	JWAO23	Weiblich	26	9	Nein		Ja	1		Ja	Nein		Ja								Nein	Nein		4	4	4	4	4	4	4	4	Keine Angabe		Nein		eher förderlich		4	4	4	4	4	4	3	5	Nein		Nein
M	O	KDAN21	Weiblich	30	9	Ja	Krankenpflege	Nein			Ja		Ausb, GKD, DA	Ja	1-5 mal dabei zugesehen			Psychiatrie		Meona		Nein	Ja	>20 Einträge	3	4	1	4	3	3	3	3	Vielleicht		Nein		eher förderlich		2	4	3	3	3	3	4	2	Vielleicht		Vielleicht
P	O	KEEN18	Weiblich	27	9	Nein		Nein			Nein	Nein		Ja		> 1 Woche dabei zugesehen	Brilon		Brilon	Weiß nicht mehr		Nein	Ja	>20 Einträge	5	5	5	5	5	5	5	5	Nein		Nein		förderlich		4	4	4	5	4	4	4	4	Nein		Nein
P	D	KGLJ30	Weiblich	22	9	Ja	Rettungsassistent	Ja	30	5	Ja	Ja		Ja								Nein	Ja	6-10 Einträge	5	4	4	3	4	5	3	4	Nein		Nein		förderlich		3	3	3	5	5	5	3	4	Vielleicht		Nein
		KGUJ02
P	O	KHAO09	Weiblich	25	9	Nein		Ja			Nein	Nein	NAZ Pflegehelfer	Ja	> 1 Woche dabei zugesehen		Kinderartztpraxis			Weiß nicht mehr		Nein	Ja	11-20 Einträge	4	4	4	4	0	0	0	0	Nein		Nein		Hinderlich		4	4	3	4	5	4	3	4	Nein		Nein
P	O	KLEA06	Männlich	24	9	Nein		Ja	20	5	Ja	Nein	Pflegepraktikum	Ja								Nein	Ja	1-5 Einträge	5	5	5	5	5	5	5	5	Ja	falsch eintragen, wichtige Daten lösche	ja	Schneller Daten gelöscht werden	förderlich		4	4	4	4	5	5	5	5	Vielleicht	Falsch eintragen; übersieht	ja
P	D	KPAF03	Weiblich	24	10	Nein		Ja	15		Ja	Ja		Ja								Nein	Nein		3	4	4	1	1	1	1	1	Ja	Datenschutz	Vielleicht		eher förderlich		4	4	4	1	0	0	0	0	Vielleicht	Datenschutz, Unübersichtlichk	ja
P	O	KSRA23	Weiblich	27	9	Ja		Ja	10		Ja	Nein		Ja	> 1 Woche dabei zugesehen	> 1 Woche dabei zugesehen	NurtingenIntensiv			Weiß nicht mehr		Nein	Ja	>20 Einträge	3	3	3	3	1	1	1	1	Nein		Nein		keine Angabe		4	4	4	4	4	4	4	4	Nein		Nein
M	D	KTAO21	Weiblich	25	9	Nein		Nein			Nein	Ja		Ja								Nein	Nein		5	4	4	0	4	4	4	4	Ja	Patientensicherheit	Nein		förderlich		4	5	5	3	5	4	3	4	Nein		Nein
P	D	LBIJ06/L	Weiblich	23	9	Nein		Nein			Nein	Ja		Nein								Nein	Ja	>20 Einträge	4	4	4	3	3	3	3	3	Nein		Nein		eher förderlich		4	4	4	4	3	3	3	3	Vielleicht	Übersehen wichtiger Aspekte	Nein
P	O	LHAD16	Männlich	26	9	Nein		Nein			Ja	Nein	Job	Ja	> 1 Woche dabei zugesehen	1 Woche dabei zugesehen	ephro-ambulanz			Weiß nicht mehr		Nein	Nein		4	4	5	4	5	5	4	5	Nein		Nein		förderlich						3	3	4	4	Keine Angabe		Vielleicht
M	D	LNOA01	Männlich	24	9	Nein		Ja	1		Ja	Nein		Ja								Nein	Ja	>20 Einträge	2	2	2	1	3	4	2	4	Vielleicht	Technische probleme, Datenschutz	Nein		Eher hinderlich	Weniger persönliche Gespräche,"steht in der Akte	2	2	2	2	2	2	3	3	Vielleicht	Datenschutz, technische Proble	Nein
M	O	LRIA09	Weiblich	24	9	Nein		Nein			Nein	Nein		Nein		1-5 mal dabei zugesehen		Allgemeinchirugie, Psychatrie		Weiß nicht mehr		Nein	Nein		4	4	4	4	5	4	5	5	Vielleicht		Vielleicht		Eher hinderlich		5	5	5	4		3	5	4	Nein		Nein
M	D	LSSA16	Weiblich	26	9	Nein		Ja	5		Ja	Nein		Ja								Nein	Nein		3	2	1	0	3	2	2	2	Keine Angabe		Vielleicht		keine Veränderung		4	2	2	1	4	5	3	4	Nein		Nein
		MBAM13	Weiblich	29	9	Nein		Nein			Nein	Nein		Ja								Nein	Nein		4	4	4	5	3	4	3	4	Keine Angabe		Nein		keine Veränderung		4	4	4	5	3	4	3	4	Nein		Nein
P	D	MCAJ24													> 1 Woche dabei zugesehen	1-5 mal dabei zugesehen				Weiß nicht mehr		Nein	Nein		4	4	4	3	2	3	2	4	Vielleicht		Nein		eher förderlich		4	4	4	3	3	4	3	4	Vielleicht		Nein
P	D	MHAJ23	Weiblich	25	9	Ja	Rettungssanitäter	Ja	2	0	Ja	Nein		Ja								Nein	Nein		2	2	2	2	3	3	3	3	Nein		Nein		keine Veränderung		4	4	2	2	4	4	4	4	Nein		Nein
P	O	MMNJ09	Männlich	35	8	Nein		Ja	100		Ja	Ja	Job	Ja	1-5 mal dabei zugesehen		BG	Psychiatrie		Andere	SAP	Nein	Ja	6-10 Einträge	4	5	3	3	3	3	4	4	Nein		Nein		eher förderlich		4	3	4	3	3	2	2	4	Nein		Nein
P	O	MNES29	Weiblich	25	9	Nein		Ja	30		Ja	Ja		Ja								Nein	Nein		5	5	5	3	4	2	2	4	Ja	Zugriff mehrere Personen, DatenbankUpdate, Rechte, Kurzmitarbeiter	Nein		eher förderlich		3	4	4	2	4	4	4	4	Nein		Nein
		MSAD16	Männlich	24	9	Nein		Nein			Nein	Nein		Nein	1-5 mal dabei zugesehen	1-5 mal dabei zugesehen	Klinik/Famulator			Weiß nicht mehr		Nein	Ja	1-5 Einträge	5	5	5	5	5	5	5	5	Nein		Nein		eher förderlich		4	4	4	4	3	3	3	3	Vielleicht		Nein
M	O	MSEJ01																				Nein	Ja	>20 Einträge	4	4	4	3	2	2	2	2	Nein		Nein		eher förderlich		2	2	2	2	3	3	3	3	Nein		Nein
P	O	MTAM22
		NKEA06																				Nein	Ja	1-5 Einträge	5	5	4	4	3	4	4	3	Nein		Nein		eher förderlich		5	5	4	4	4	4	3	4	Nein		Nein
M	O	PDOF29	Männlich	24	9	Nein		Ja	40	0	Ja	Nein		Ja	1-5 mal dabei zugesehen		UKT			Weiß nicht mehr		Nein	Nein		5	5	5	5	5	5	5	5	Nein		Nein		eher förderlich		5	5	5	5	5	5	5	5	Ja	Labor sehr unübersichtlich	Nein
M	O	PFAA21	Männlich	25	9	Ja	Rettungsassistent	Nein			Nein	Nein		Nein		> 1 Woche dabei zugesehen	UKT BG		BG Poeterarbeit	Weiß nicht mehr		Nein	Nein		4	2	3	3	4	4	3	4	Nein		Nein		förderlich		5	5	5	5	5	5	5	5	Nein		Nein
		PKUD15																																					2	2	2	2	3	3	3	3	Nein		Nein
M	D	PMOM30	Männlich	27	9	Nein		Ja	25		Ja	Nein		Ja								Nein	Nein		4	3	3	2	4	2	3	4	Nein		Nein		eher förderlich		3	3	2	2	4	3	3	4	Nein		Nein
M	D	PMRM13	Weiblich	24	10	Nein		Ja	5		Ja	Nein		Ja
P	O	PSAO04	Männlich	35	9	Ja	Rettungsassistent	Nein			Nein	Nein		Ja	6 - 10 mal dabei zugesehen	1-5 mal dabei zugesehen	Kinderklinik Tübing					Nein	Ja	>20 Einträge	3	3	3	3	3	3	3	2	Ja		Vielleicht		Hinderlich		4	4	4	3	3	3	3	3	Vielleicht		Vielleicht
P	O	RDIJ12	Weiblich	32	9	Nein		Nein			Nein	Nein		Nein		> 1 Woche dabei zugesehen			Dr-Arbeit	Weiß nicht mehr		Nein	Ja	>20 Einträge	5	5	4	3	3	4	4	4	Nein		Nein		förderlich		5	5	4	4	4	4	4	4	Nein		Nein
		RKEO20	Männlich	25	9	Nein		Ja	40		Ja	Nein		Ja	6 - 10 mal dabei zugesehen		UKT, Gyn		UKT, Med	Meona	SAP	Nein	Ja	1-5 Einträge	4	4	3	2	4	3	3	4	Nein		Nein		förderlich		4	4	3	4	4	4	3	4	Nein		Nein
P	D	RMHA09	Männlich	24	9	Nein		Ja	20	0	Ja	Ja		Ja	1-5 mal dabei zugesehen			HNO				Nein	Nein		4	4	3	2	5	5	3	5	Nein		Nein		förderlich		3	4	3	3	4	4	2	3	Nein		Nein
P	D	RROD31													6 - 10 mal dabei zugesehen		Mosienhospital			Weiß nicht mehr		Nein	Nein		5	5	5	1	0	4	0	4	Ja	zu viel Verantwortung	Nein		förderlich		5	5	5	1	2	3	3	0	Keine Angabe		Nein
		RROO31
		SBAM06	Männlich	25	9	Ja	Rettungssanitäter	Ja	15	0	Ja	Nein	Krankenpflegerpraktika	Ja
		SBOA06	Männlich	23	9	Nein		Ja			Ja	Nein		Ja
P	O	SCOO21
M	O	SDUJ07
M	D	SHAM31
P	O	SHNJ22	Weiblich	22	9	Nein		Ja	5	0	Ja	Nein		Ja
M	O	SMEO20	Weiblich	31	10	Nein		Ja	30		Ja	Nein		Nein
P	O	SMUS21
P	O	SPOA16	Männlich	26	9	Ja	Rettungsassistent	Ja	20	0	Ja	Nein		Ja
P	O	SRNJ21	Weiblich	24	9	Nein		Ja	3		Ja	Nein		Ja
P	O	STAJ22	Weiblich	24	9	Nein		Ja	15	0	Ja	Nein		Nein
P	O	STHA11	Männlich	23	9	Ja	Rettungssanitäter	Ja	50		Ja	Nein	Ausbildung	Nein
M	D	SWND03
P	O	SWTJ14	Männlich	30	9	Ja	Krankenpflege	Ja	100		Ja	Ja		Ja
		TFAN07	Weiblich	25	8	Nein		Ja	3		Nein	Ja		Ja
		UFAM11
		UHOS24
P	O	URIJ13	Weiblich	24	9	Nein		Nein						Ja
M	O	VBHM20
P	O	YGNJ10	Weiblich	23	9	Nein		Ja	5	0	Ja	Nein		Nein
[truncated: 170 more columns]
